# Supplementary material for: Point-of-Care Ultrasound Use in Cardiac Arrest Patients
Source: Diagnostics (Basel). 2026 May 16;16(10):1514. doi: 10.3390/diagnostics16101514 (PMC13205991; doi:10.3390/diagnostics16101514)
Supplement: Supplementary file 1 [file diagnostics-16-01514-s001.zip]

Archive with 8 entries (8 files):
- S1. cardiac standstill2_crop.mp4
- S2. card+vfib purnell.mov
- S3. SX cardiac tamponade_crop.wmv
- S4. McConnell's sign-2_crop.mp4
- S5. Inferior-septal-RWMA PSS_crop.mp4
- S6. PLAX RV perf_crop.mp4
- S7. Aortic arch dissection_crop.mp4
- S8 Supplemental Table 1 Cardiac Arrest.pdf
